# Supplementary material for: Translational Insights into NK Immunophenotyping: Comparative Surface Marker Analysis and Circulating Immune Cell Profiling in Cancer Immunotherapy
Source: Int J Mol Sci. 2025 Sep 30;26(19):9547. doi: 10.3390/ijms26199547 (PMC12524738; doi:10.3390/ijms26199547)
Supplement: Supplementary file 1 [file ijms-26-09547-s001.zip]

Archive with 2 entries (2 files):
- Figure S1. NK Supplementary Immune markers.pdf
- Table S1. Relevance and limitations Table.pdf
